# Supplementary material for: The energetics and ion coupling of cholesterol transport through Patched1
Source: Sci Adv. 2023 Aug 23;9(34):eadh1609. doi: 10.1126/sciadv.adh1609 (PMC10446486; doi:10.1126/sciadv.adh1609)
Supplement: Supplementary file 2 — PTCH1 construct sequences [file sciadv.adh1609_ptch1_construct_sequences.zip]

Archive with 1 entries (1 files):
- adh1609_PTCH1_construct_sequences.xlsx
