# Supplementary material for: The energetics and ion coupling of cholesterol transport through Patched1
Source: Sci Adv. 2023 Aug 23;9(34):eadh1609. doi: 10.1126/sciadv.adh1609 (PMC10446486; doi:10.1126/sciadv.adh1609)
Supplement: Supplementary file 2 — PTCH1 construct sequences [file sciadv.adh1609_ptch1_construct_sequences.zip › adh1609_PTCH1_construct_sequences.xlsx]

## Sheet: Primers
	Primer	Sequence	Mutation
hPtc1	FWD	GGCTCTGGGCtttGGCGTGGACGATGTG	V510F
hPtc1	REV	CGCCaaaGCCCAGAGCCAGGAAGGGCAGCA	V510F
hPtc1	FWD	GTTCGCCtgTGTGCTCGACGGGGCCGTG	P1125C
hPtc1	REV	CGAGCACAcaGGCGAACATGTGTTCCAGGGCCA	P1125C
hPtc1	FWD	GGACGATGTGTTTtgcCTGGCCCATGCCTTCAGCG	L517C
hPtc1	REV	ATGGGCgcaCAGAAACACATCGTCCACGCCCAC	L517C
hPtc1	FWD	CCCCGCCtgcAGAGCCTTCAGTCTGCAGGCC	L570C
hPtc1	REV	CTCTgcaGGCGGGGATGGGGATCAGG	L570C
hPtc1	FWD	GCTGAGCGCCtgcCCCGTGGTGATCCTGATCGC	V1081C
hPtc1	REV	GGGgcaGGCGCTCAGCTTGATTCCGATCAGTCC	V1081C
hPtc1	FWD	CATGTTCAACCgCCAGCTGATGATCCAGACCCCC	P155R
hPtc1	REV	CAGCTGGcGGTTGAACATGGCTTCCTCGCCGATCT	P155R
hPtc1	FWD	CAGCTTCTACgAaATGTACATCGTGACACAGAAGGCCG	N802E
hPtc1	REV	GTACATtTcGTAGAAGCTGAAGTACTTGAACTGGGCGGC	N802E
hPtc1	FWD	GCGTGGGCGTG*T*ACGATGTGTTTCTGC	D513Y
hPtc1	REV	AGAAACACATCGT*A*CACGCCCACGCCC	D513Y

## Sheet: Constructs
	Truncation	Internal deletion	Mutation	Sequence
hPtc1	75-1185	630-717	D513Y	GCCCCTCTGTGGCTGAGAGCCAAGTTCCAGCGGCTGCTGTTCAAGCTGGGCTGCTACATCCAGAAGAACTGCGGCAAGTTCCTGGTCGTCGGACTGCTGATCTTCGGCGCCTTCGCCGTCGGCCTGAAGGCCGCCAACCTGGAAACAAACGTGGAAGAACTGTGGGTGGAAGTGGGCGGCAGAGTGTCCAGAGAGCTGAACTACACCCGGCAGAAGATCGGCGAGGAAGCCATGTTCAACCCCCAGCTGATGATCCAGACCCCCAAAGAAGAGGGCGCCAACGTCCTGACCACCGAGGCCCTGCTGCAGCACCTGGATAGCGCCCTGCAGGCCAGCCGGGTGCACGTGTACATGTATAACCGGCAGTGGAAGCTGGAACACCTGTGCTACAAGAGCGGC…
hPtc1	75-1185	630-717	P1125C L517C	GCCCCTCTGTGGCTGAGAGCCAAGTTCCAGCGGCTGCTGTTCAAGCTGGGCTGCTACATCCAGAAGAACTGCGGCAAGTTCCTGGTCGTCGGACTGCTGATCTTCGGCGCCTTCGCCGTCGGCCTGAAGGCCGCCAACCTGGAAACAAACGTGGAAGAACTGTGGGTGGAAGTGGGCGGCAGAGTGTCCAGAGAGCTGAACTACACCCGGCAGAAGATCGGCGAGGAAGCCATGTTCAACCCCCAGCTGATGATCCAGACCCCCAAAGAAGAGGGCGCCAACGTCCTGACCACCGAGGCCCTGCTGCAGCACCTGGATAGCGCCCTGCAGGCCAGCCGGGTGCACGTGTACATGTATAACCGGCAGTGGAAGCTGGAACACCTGTGCTACAAGAGCGGC…
hPtc1	75-1185	630-717	V510F	GCCCCTCTGTGGCTGAGAGCCAAGTTCCAGCGGCTGCTGTTCAAGCTGGGCTGCTACATCCAGAAGAACTGCGGCAAGTTCCTGGTCGTCGGACTGCTGATCTTCGGCGCCTTCGCCGTCGGCCTGAAGGCCGCCAACCTGGAAACAAACGTGGAAGAACTGTGGGTGGAAGTGGGCGGCAGAGTGTCCAGAGAGCTGAACTACACCCGGCAGAAGATCGGCGAGGAAGCCATGTTCAACCCCCAGCTGATGATCCAGACCCCCAAAGAAGAGGGCGCCAACGTCCTGACCACCGAGGCCCTGCTGCAGCACCTGGATAGCGCCCTGCAGGCCAGCCGGGTGCACGTGTACATGTATAACCGGCAGTGGAAGCTGGAACACCTGTGCTACAAGAGCGGC…
hPtc1	75-1185	630-717	L570C V1181C	GCCCCTCTGTGGCTGAGAGCCAAGTTCCAGCGGCTGCTGTTCAAGCTGGGCTGCTACATCCAGAAGAACTGCGGCAAGTTCCTGGTCGTCGGACTGCTGATCTTCGGCGCCTTCGCCGTCGGCCTGAAGGCCGCCAACCTGGAAACAAACGTGGAAGAACTGTGGGTGGAAGTGGGCGGCAGAGTGTCCAGAGAGCTGAACTACACCCGGCAGAAGATCGGCGAGGAAGCCATGTTCAACCCCCAGCTGATGATCCAGACCCCCAAAGAAGAGGGCGCCAACGTCCTGACCACCGAGGCCCTGCTGCAGCACCTGGATAGCGCCCTGCAGGCCAGCCGGGTGCACGTGTACATGTATAACCGGCAGTGGAAGCTGGAACACCTGTGCTACAAGAGCGGC…
hPtc1	75-1185	630-717	P155R N802E	GCCCCTCTGTGGCTGAGAGCCAAGTTCCAGCGGCTGCTGTTCAAGCTGGGCTGCTACATCCAGAAGAACTGCGGCAAGTTCCTGGTCGTCGGACTGCTGATCTTCGGCGCCTTCGCCGTCGGCCTGAAGGCCGCCAACCTGGAAACAAACGTGGAAGAACTGTGGGTGGAAGTGGGCGGCAGAGTGTCCAGAGAGCTGAACTACACCCGGCAGAAGATCGGCGAGGAAGCCATGTTCAACCgCCAGCTGATGATCCAGACCCCCAAAGAAGAGGGCGCCAACGTCCTGACCACCGAGGCCCTGCTGCAGCACCTGGATAGCGCCCTGCAGGCCAGCCGGGTGCACGTGTACATGTATAACCGGCAGTGGAAGCTGGAACACCTGTGCTACAAGAGCGGC…
